# Supplementary material for: Association between Serum Uric Acid Levels and Bone Mineral Density in Taiwanese Elderly Population
Source: Int J Environ Res Public Health. 2023 Feb 16;20(4):3448. doi: 10.3390/ijerph20043448 (PMC9961147; doi:10.3390/ijerph20043448)
Supplement: Supplementary file 1 [file ijerph-20-03448-s001.zip]

Archive with 1 entries (1 files):
- ijerph-2127008-supplementary.pdf
